# Supplementary material for: Unraveling the Mystery of COVID-19 Postvaccination Myocarditis: A Systematic Review of Current Cases
Source: Int J Clin Pract. 2022 Jan 31;2022:2438913. doi: 10.1155/2022/2438913 (PMC9159134; doi:10.1155/2022/2438913)
Supplement: Supplementary Materials — Supplementary 1. Overview of all the included studies. Supplementary 2. Quality assessment of all the included studies. [file 2438913.f1.zip]

Archive with 3 entries (3 files):
- 2438913.f1/~$pplementary Descriptions.docx
- 2438913.f1/Supp1 (1).docx
- 2438913.f1/Supp2 (1).docx
